# Supplementary material for: Validation of the Korean version of the composite autonomic symptom scale 31 in patients with Parkinson’s disease
Source: PLoS One. 2021 Oct 21;16(10):e0258897. doi: 10.1371/journal.pone.0258897 (PMC8530281; doi:10.1371/journal.pone.0258897)
Supplement: S1 Data — (XLSX) [file pone.0258897.s001.xlsx]

## Sheet: compass_r_final
id	Sex	Age	ds_dur	UPDRS3	Axial	Tremor	Rigidity	Bradykinesia	PD_subtype	HY	LEDD	MMSE	gastrointestinal	urinary	cardiovascular	thermoregulatory	pupillomotor	sexual	scopa_aut	OI_WtScore	VM_WtScore	SM_WtScore	GI_WtScore	B_WtScore	P_WtScore	WtTotal	EI	Valsalva	RT	OH	SSR	NMSS	PDQ-SI	Edu
C001	F	61	1	28	5	4	7	12	3	2	400	28	1	3	1	0	0	3	8	12	1.66667	4.28571	1.78571	1.11111	0	20.8492	1.08	1.57	1.8	0	0	4	2.86458	6
C002	M	40	11	65	12	14	11	28	1	3	600	30	7	6	4	7	3	2	29	24	0	8.57143	6.25	0	2	40.8214	1.48	2.03	2	0	0	61	53.4375	20
C003	M	46	1	18	3	0	2	13	2	1	287	29	2	0	1	0	2	2	7	0	0	0	4.46429	0	3	7.46429	1.19	1.68	1.4	0	0	5	2.86458	12
C004	M	58	1	13	3	2	2	6	3	2	250	26	0	5	0	0	0	0	5	0	0	0	4.46429	3.33333	0	7.79762	1.16	1.49	1.3	0	0	6	6.92708	16
C005	F	58	2	10	2	0	3	5	2	1.5	225	28	0	7	0	1	0	0	8	0	0	8.57143	7.14286	0	0.666667	16.381	1.22	1.86	1	0	1	16	4.94792	2
C006	F	50	4	24	8	0	6	10	2	2	325	30	10	0	0	3	3	1	17	0	0	6.42857	7.14286	0	2.66667	16.2381	1.13	1.32	1.5	0	0	67	42.0833	12
C007	F	80	1	15	4	3	2	6	1	2	315	23	1	3	1	1	0	8	14	16	0	2.14286	2.67857	0	0	20.8214	1.18	1.24	1	1	0	8	5.26042	12
C008	M	81	1	12	4	0	4	4	2	1	37.5	26	2	2	0	0	0	8	12	0	0	6.42857	0	2.22222	0	8.65079	1.08	1.36	3.4	0	0	21	2.60417	13
C009	F	67	1	22	5	4	1	12	1	1	150	27	0	0	0	0	0	0	0	0	0	6.42857	3.57143	0	0	10	1.11	1.13	1	0	0	0	0	12
C010	F	60	2	13	6	0	2	2	2	2	300	24	5	8	2	6	1	8	30	0	0	6.42857	7.14286	3.33333	0	16.9048	1.1	1.54	1	0	0	10	17.9688	16
C011	M	70	4	22	8	2	4	8	2	2	395	26	6	15	0	0	1	7	29	0	0	8.57143	8.03571	4.44444	1.66667	22.7183	1.08	1.25	6	0	0	31	14.2708	3
C012	M	75	1	14	0	0	3	11	2	2	300	27	6	3	0	4	0	7	20	0	0	0	3.57143	0	0	3.57143	1.05	1.15	1.3	0	0	30	9.11458	9
C013	M	79	2	13	4	1	0	8	2	2	450	22	5	10	0	1	1	0	17	24	0	2.14286	4.46429	2.22222	1	33.8294	1.03	1.36	1	1	0	30	37.6042	16
C014	M	69	1	25	8	3	3	11	3	2	137.5	21	2	4	0	0	0	0	6	0	0	2.14286	3.57143	0	0	5.71429	1.04	1.12	9	0	0	9	0.3125	9
C015	F	79	1	16	6	4	3	3	1	2	112.5	29	0	2	1	1	0	0	4	12	0	6.42857	0	0	0	18.4286	1.12	1.42	1	0	0	13	0.520833	9
C016	F	83	7	48	5	5	12	26	2	2	825	20	5	8	2	4	1	0	20	12	1.66667	6.42857	2.67857	0	0	22.7738	1.06	1.15	20	0	0	28	38.8542	0.5
C017	F	64	23	21	8	0	4	9	2	2	770	26	6	13	1	8	3	8	39	36	3.33333	10.7143	10.7143	10	5	75.7619	1.04	1.11	1	1	1	54	50.2083	0.5
C018	F	78	7	24	9	0	5	10	2	2	600	24	8	5	2	3	0	8	26	36	0	6.42857	8.92857	3.33333	0	54.6905	1.02	1.1	15	1	0	12	17.9167	0
C019	M	64	1	14	3	3	5	3	1	2.5	75	26	2	4	0	0	0	0	6	0	0	2.14286	5.35714	1.11111	0	8.61111	1.13	1.22	1	0	0	4	5.98958	16
C020	F	66	10	23	11	0	3	9	2	4	942	26	2	6	0	2	1	4	15	0	0	4.28571	0	0	1	5.28571	1.11	1.47	2.6	1	0	17	25	6
C021	M	78	2	15	6	3	2	4	1	2	175	27	8	3	0	1	1	8	21	12	0	0	7.14286	1.11111	1.66667	21.9206	1.25	1.38	1	0	0	20	29.7917	7
C022	M	83	5	9	1	0	2	6	2	2	150	26	2	11	6	0	0	8	27	28	3.33333	8.57143	0	0	0	39.9048	1.12	1.08	5	0	1	44	14.4792	16
C023	M	60	6	55	16	3	8	28	2	4	75	26	7	13	6	6	0	7	39	24	0	10.7143	11.6071	4.44444	0	50.7659	1.05	1.36	5	1	0	53	50.1563	7
C024	M	35	3	35	10	6	5	12	1	2.5	125	29	6	2	2	2	2	0	14	16	0	6.42857	11.6071	0	2.66667	36.7024	1.26	1.8	1.4	1	0	11	5.20833	16
C025	F	56	2	7	0	1	2	4	2	1	100	28	2	1	1	1	1	4	10	0	0	0	0.892857	1.11111	0	2.00397	1.21	1.64	1.4	0	0	25	17.4479	16
C026	F	57	5	20	2	4	4	10	1	2	380	26	3	2	3	1	0	8	17	28	2.5	8.57143	6.25	1.11111	2.33333	48.7659	1.1	1.4	1.2	0	0	18	10.2604	16
C027	F	59	1	10	2	7	0	1	1	1	100	27	0	3	0	1	0	0	4	0	0	0	0	0	0	0	1.1	1.56	1	0	0	6	2.34375	9
C028	F	46	1	14	1	4	5	4	1	2.5	250	28	5	8	0	0	0	0	13	0	0	2.14286	4.46429	2.22222	0	8.82936	1.42	1.72	1.1	0	0	28	17.0833	14
C029	M	63	3	16	3	2	6	5	3	1	225	25	4	4	0	0	1	4	14	0	0	4.28571	7.14286	4.44444	0	15.873	1.09	1.19	20	0	1	16	5.98958	6
C030	M	73	3	41	5	10	8	18	1	2	610	28	4	6	1	0	0	8	19	20	3.33333	6.42857	8.03571	1.11111	0	38.9087	1.1	1.28	1.7	1	1	20	5.72917	9
C031	F	71	2	41	8	0	13	20	2	2.5	450	28	9	6	2	8	1	8	34	16	0	8.57143	8.03571	3.33333	0	35.9405	1.03	1.18	1	0	0	70	69.5312	9
C032	F	58	3	4	2	0	1	1	2	1	150	29	3	2	2	4	0	8	19	16	0	2.14286	4.46429	0	0	22.6071	1.17	1.48	0	0	0	53	55.0521	12
C033	M	74	17	7	4	2	1	0	1	1	983.5	23	11	15	6	12	3	0	47	12	0	2.14286	10.7143	6.66667	0	31.5238	1.08	1.18	4	0	0	48	41.4062	12
C034	F	56	7	9	6	0	1	2	2	1.5	1410	29	2	6	1	7	1	8	25	16	3.33333	8.57143	8.03571	5.55556	1.66667	43.1627	1.07	1.18	3	0	1	48	53.8021	12
C035	F	61	3	33	4	3	8	18	2	2	235	25	3	3	0	0	0	2	8	0	0	6.42857	6.25	1.11111	0	13.7897	1.03	1.5	1	1	0	9	7.13542	12
C036	F	74	8	31	6	0	8	17	2	2.5	1050	28	0	0	0	0	0	8	8	0	0	0	0	1.11111	0	1.11111	1.2	1.56	1.4	0	0	16	13.0208	9
C037	M	63	3	45	11	0	9	25	2	3	200	30	3	4	0	0	0	4	11	0	0	10.7143	0.892857	0	0	11.6071	1.2	1.19	5	0	0	27	45.2604	16
C038	F	53	9	13	3	3	2	5	1	2.5	180	30	7	3	0	0	0	8	18	0	0	6.42857	7.14286	1.11111	0	14.6825	1.1	1.36	2	0	0	0	0	14
C039	M	71	6	15	6	1	2	6	2	1	300	26	0	1	0	0	0	1	2	0	0	2.14286	6.25	4.44444	1	13.8373	1.09	1.47	1.6	0	0	4	7.8125	6
C040	M	66	1	11	0	2	2	7	3	1	75	27	0	1	0	0	0	2	3	0	0	2.14286	0	0	0	2.14286	1.18	1.32	1	0	0	5	0	18
C041	F	70	11	37	18	2	9	8	2	4	875	28	11	9	2	4	1	8	35	0	0	12.8571	6.25	5.55556	2.33333	26.996	1.03	1.32	1	0	0	58	59.4271	9
C042	M	56	6	21	6	3	1	11	3	2	150	29	1	6	0	3	1	1	13	16	0	2.14286	2.67857	2.22222	1.66667	24.7103	1.13	1.55	2.6	0	0	20	14.8437	16
C043	M	60	1	7	1	0	2	4	2	1	250	28	2	4	1	0	0	6	13	0	0	6.42857	5.35714	2.22222	0	14.0079	1.3	1.68	1	0	0	14	6.82292	16
C044	M	58	3	10	3	3	1	3	1	1	175	26	1	4	1	1	0	0	7	0	0	2.14286	0.892857	1.11111	0	4.14683	1.1	1.14	5.9	0	0	12	4.94792	9
C045	M	67	1	6	2	2	0	2	1	1	0	29	3	7	3	3	0	3	19	20	0	2.14286	5.35714	1.11111	0	28.6111	1.11	1.28	3.5	0	0	14	8.07292	12
C046	M	68	4	41	8	0	15	18	2	4	900	29	7	15	4	1	1	6	34	24	0	8.57143	6.25	5.55556	1.66667	46.0437	1.02	1.13	18	1	0	0	0	16
C047	M	60	1	20	8	0	5	7	2	2	898	22	13	16	3	12	0	0	44	36	0	12.8571	8.03571	4.44444	2.66667	64.004	1.08	1.2	6.5	1	0	152	71.875	12
C048	M	70	9	12	5	1	1	2	1	1	300	30	1	2	0	3	0	0	6	0	0	0	2.67857	0	0	2.67857	1.15	1.38	1.9	0	0	4	0.78125	16
C049	F	62	13	32	8	4	6	14	3	2.5	165	29	7	3	0	3	2	3	18	0	0	6.42857	1.78571	4.44444	1.66667	14.3254	1.08	1.17	3	1	0	99	59.7917	9
C050	F	53	1	29	8	0	6	15	2	2.5	175	26	5	3	0	0	0	0	8	0	0	0	3.57143	0	0	3.57143	1.19	1.43	1	0	0	11	5.78125	16
C051	M	58	1	15	3	0	3	9	2	2	399	28	6	5	0	0	1	0	12	0	0	0	7.14286	3.33333	0	10.4762	1.12	1.52	1	1	0	2	4.21875	9
C052	M	54	4	14	5	0	1	8	2	0	999	29	12	11	2	2	0	6	34	12	0	2.14286	11.6071	3.33333	2.66667	31.75	1.14	1.57	2.5	0	0	129	40.6771	18
C053	M	58	2	25	7	0	7	11	2	2	400	29	1	1	0	0	0	1	3	12	0	6.42857	0	1.11111	1.33333	20.873	1.27	1.79	1	0	0	19	24.2708	16
C054	M	33	3	32	10	0	10	12	2	2	450	29	3	5	1	6	0	0	15	20	0	6.42857	7.14286	2.22222	0	35.7937	1.12	1.42	3	0	1	26	13.75	16
C055	F	49	1	10	1	0	3	6	2	1	400	30	0	0	0	0	0	0	0	0	0	0	0	0	0	0	1.26	1.73	1	0	0	2	1.82292	12
C056	F	63	2	10	0	3	1	6	1	2	112.5	29	0	5	0	0	0	0	5	0	0	0	0	0	0	0	1.15	1.77	1	1	0	14	11.0417	16
C057	F	71	1	11	5	2	0	4	1	1	75	28	3	12	1	3	0	8	27	0	0	4.28571	8.03571	3.33333	0	15.6548	1.07	1.41	1.7	0	1	15	4.21875	5
C058	F	72	3	16	1	0	6	9	2	2	260	27	1	2	0	2	1	1	7	0	0	2.14286	2.67857	3.33333	0	8.15476	1.29	1.81	1	1	0	5	10.4687	12
C059	M	54	6	15	1	8	2	4	1	2	325	28	3	0	2	0	0	2	7	16	0	4.28571	8.03571	0	0	28.3214	1.17	1.42	5.6	1	0	5	1.5625	18
C060	M	62	1	10	3	1	5	1	2	1	199.5	28	6	5	3	0	0	2	16	32	0	4.28571	6.25	1.11111	0.666667	44.3135	1.13	1.18	8.2	0	1	22	8.33333	14
C061	M	64	9	11	7	0	0	4	2	0	1250	29	12	12	3	7	1	2	37	20	2.5	0	10.7143	2.22222	1.66667	37.1032	1.04	1.09	19	1	1	80	59.6875	24
C062	M	76	1	27	3	4	3	17	3	2	150	26	8	7	1	0	0	4	22	16	0	4.28571	6.25	0	1	27.5357	1.05	1.1	3.5	0	1	14	6.04167	13
C063	M	51	9	27	10	0	5	12	2	2	280	28	15	13	7	10	3	3	51	36	4.16667	15	13.3929	6.66667	0	75.2262	1.09	1.03	19	1	1	82	57.5521	16
C064	F	59	1	25	6	0	6	13	2	2	825	25	4	3	4	0	0	0	11	0	0	0	0	0	0	0	1.09	1.46	1	0	0	24	9.63542	3
C065	M	65	3	19	5	7	5	6	1	1.5	680	28	4	8	3	1	0	2	19	12	0	0	4.46429	1.11111	0	17.5754	1.03	1.18	4.6	0	0	18	24.2188	16
C066	F	49	1	19	4	0	6	9	2	2	75	27	3	10	1	0	0	0	14	36	0	8.57143	9.82143	5.55556	0	59.9484	1.16	1.96	1	0	0	19	8.17708	16
C067	F	62	1	23	8	0	7	8	2	3	150	28	0	2	1	3	0	2	8	0	0	2.14286	1.78571	1.11111	0	5.03968	1.04	1.45	1.7	0	0	30	20.4167	12
C068	F	65	12	24	5	0	2	17	2	2.5	1028	28	4	7	1	9	1	0	22	20	0	10.7143	0	8.88889	1.33333	40.9365	1.06	1.17	5	0	0	100	60.4167	6
C069	F	53	11	10	5	0	3	2	2	1	1068	28	6	9	7	8	1	8	39	24	0	6.42857	2.67857	1.11111	1	35.2183	1.13	1.48	1	0	0	83	50.4688	12
C070	F	60	12	22	9	0	2	11	2	2	986	30	9	6	0	2	0	8	25	0	0	6.42857	7.14286	1.11111	1	15.6825	1	1.3	2.4	1	0	33	8.54167	12
C071	F	77	3	26	6	0	10	10	2	2.5	412.5	27	3	3	1	2	0	8	17	8	0	0	2.67857	0	0	10.6786	1.07	1.15	3.7	0	0	24	21.1979	12
C072	F	63	1	12	1	0	7	4	2	1	150	29	2	3	2	4	1	1	13	0	0	4.28571	4.46429	2.22222	1.33333	12.3056	1.15	1.73	1	0	0	5	19.5312	15
C073	F	80	4	16	4	6	1	5	1	1	225	29	4	0	1	0	0	1	6	0	0	2.14286	4.46429	0	0	6.60714	1.11	1.25	1	0	0	3	2.65625	12
C074	F	54	1	19	3	1	8	7	2	2.5	150	27	1	3	2	1	0	6	13	0	0	4.28571	4.46429	0	0	8.75	1.16	1.32	1	0	0	28	20.2083	16
C075	F	70	8	21	5	0	3	13	2	2	1340	28	4	5	2	2	0	6	19	12	0	6.42857	5.35714	0	1	24.7857	1.05	1.28	2.8	0	0	25	11.7188	6
C076	F	75	15	8	2	0	1	5	2	1	450	28	6	9	2	2	0	0	19	28	0	8.57143	7.14286	2.22222	0	45.9365	1.19	1.27	5	1	0	19	29.7917	6
C077	M	83	2	11	3	0	2	6	2	2.5	300	27	1	5	1	1	0	8	16	16	0	2.14286	8.92857	1.11111	0	28.1825	1.04	1.51	3.3	0	0	8	1.30208	16
C078	F	59	1	10	3	0	2	5	2	1	150	30	0	3	0	0	0	0	3	0	0	2.14286	4.46429	0	0	6.60714	1.18	1.42	3	0	0	2	1.5625	12
C079	M	81	1	27	11	2	4	10	2	4	300	26	6	13	3	1	0	0	23	20	0	8.57143	8.03571	3.33333	1.66667	41.6071	1.05	1.13	7	1	1	25	27.0312	16
C080	M	67	3	10	3	2	2	3	1	1	175	30	3	4	0	0	0	0	7	0	0	0	1.78571	0	0	1.78571	1.45	1.2	2	0	0	0	0	6
C081	F	52	5	22	6	0	3	13	2	1.5	625	27	3	1	0	0	0	0	4	0	0	4.28571	4.46429	0	1	9.75	1.14	1.3	11	0	0	8	9.89583	16
C082	M	61	4	8	4	0	0	4	2	1.5	1422	28	3	6	2	0	0	4	18	16	0	2.14286	5.35714	1.11111	0	24.6111	1.25	1.29	4.8	1	0	11	7.86458	16
C083	F	52	4	17	3	0	3	11	2	2	300	29	2	3	0	2	0	3	10	12	0	6.42857	6.25	1.11111	2	27.7897	1.21	1.68	1	0	0	32	10.8333	16
C084	F	69	1	11	1	6	2	2	1	1	175	26	2	2	0	1	1	7	6	0	0	0	5.35714	0	0	5.35714	1.08	1.17	5.7	0	0	29	18.4896	9
C085	M	82	2	26	9	0	7	10	2	2	300	23	3	1	1	1	0	0	8	12	0	6.42857	4.46429	0	1.66667	24.5595	1.03	1.14	1.7	0	0	27	28.2292	16
C086	F	50	3	18	4	0	6	8	2	2	225	29	3	6	2	3	1	2	17	8	0	4.28571	3.57143	0	1.33333	17.1905	1.23	1.34	1	0	0	46	25.5729	16
C087	M	50	5	13	3	0	2	8	2	1	950	27	5	7	2	0	0	1	14	16	0	6.42857	11.6071	1.11111	1.66667	36.8135	1.2	1.32	1	0	0	30	41.3542	13
C088	F	68	5	16	4	7	0	5	1	1	349.5	28	1	6	0	0	0	0	7	0	0	2.14286	0	2.22222	0	4.36508	1.1	1.78	1	0	0	48	27.0833	9
C089	F	63	2	13	5	1	2	5	2	1	450	26	2	5	3	2	0	8	12	12	0	6.42857	5.35714	3.33333	0	27.119	1.07	1.16	8.1	1	0	42	25.8854	12
C090	M	64	3	11	4	0	2	5	2	1	400	28	0	5	2	0	0	0	7	0	0	0	0.892857	1.11111	1.33333	3.3373	1.45	1.58	1	0	0	8	4.27083	16
